# Supplementary material for: Initial dose reduction of enzalutamide does not decrease the incidence of adverse events in castration-resistant prostate cancer
Source: PLoS One. 2021 Oct 1;16(10):e0258160. doi: 10.1371/journal.pone.0258160 (PMC8486121; doi:10.1371/journal.pone.0258160)
Supplement: S1 File — (XLSX) [file pone.0258160.s001.xlsx]

## Sheet: sheet1
age at enz	psa at enza	ps	tstage 0=Tx, 1= T1-2, 2=T3-4	nstage	mstage 0=M0-1a, 1=M1b-c	prior docetaxel 0=none, 1=yes	gleason sum	time to crpc	time to crpc 0:= >12months 1= <12months	initial dose 0=standard 1=reduced	initail dose	dose down 0=none 1=yes	minimum dose	discontinue by adverse event 0=none 1=yes	time to psa nadir	psa response	50% psa response 0=yes, 1=none	90% psa response 0=yes, 1=none	progression 0=none, 1=yes	overall survival 0=alive, 1=death	time to OS	adverse envent 0=none, 1=yes	grade3 0=none, 1=yes	duration of enza treatment	_pscore
58	17.1	0	1	0	1	0		61	0	1	120	0	120	0	1	32.1637	1	1	1	0	20	1	0	20	0.0299918
55	1093.3	1	1	0	1	1	9	8	1	0	160	0	160	0	2	80.1509	0	1	0	1	7	0	0	1	0.031162
61	7.56	0	1	0	1	0	7	14	0	0	160	0	160	0	4	88.6243	0	1	1	0	34	0	0	16	0.0315394
66	7.62	0	2	0	1	1	8	17	0	0	160	0	160	0	1	-49.4751	1	1	1	0	25	0	0	1	0.0316128
68	4.28	0	0	0	1	0	8	122	0	0	160	0	160	1	4	99.7664	0	0	0	0	12	0	0	12	0.0399764
68	2.41	0	0	0	1	0	9	50	0	0	160	0	160	0	7	90.8714	0	0	0	0	41	1	0	41	0.0401212
78	458.26	0	2	0	1	1		9	1	0	160	0	160	0	1	96.251	0	0	1	1	10	0	0	8	0.0401385
64	11.75	0	1	0	1	0	8	18	0	1	120	0	120	0	5	81.2766	0	1	1	0	20	0	0	11	0.0414459
77	401.76	0	2	1	1	1	10	6	1	0	160	0	160	0	1	30.1971	1	1	1	0	43	1	0	2	0.0435356
60	31.59	0	2	1	1	0	7	7	1	0	160	0	160	1	1	44.3178	0	0	0	0	26	1	0	1	0.0447186
75	32.77	0	1	0	1	1	9	12	1	1	80	0	80	0	1	79.7986	1	1	1	1	6	0	0	3	0.0455193
68	23.52	0	2	0	1	1	9			0	160	1	120	0	1	21.3435	1	1	1	1	38	0	0	3	0.0472778
83	8.21	0	0	0	1	1	8	32	0	0	160	0	160	0	4	99.391	0	0	1	1	26	0	0	24	0.0642028
69	7.56	0	1	0	1	0	7	30	0	0	160	0	160	0	9	96.164	0	0	1	0	27	1	0	17	0.0646788
73	46.5	0	1	0	0	1	7	12	1	1	80	0	80	0	1	17.4409	0	0	1	0	7	1	0	5	0.0654161
74	7.13	0	2	1	1	1	10	6	1	0	160	0	160	0	1	83.4502	0	1	1	0	34	0	0	6	0.0687585
72	0.91	0	1	0	1	0	7	36	0	0	160	0	160	0	2	67.033	0	1	1	0	18	0	0	16	0.0834209
81	206.86	0	0	0	1	0		73	0	1	120	0	120	0	3	99.7244	0	0	1	1	12	0	0	6	0.0842494
60	50.5	0	1	1	0	1	9	4	1	0	160	1	120	0	1	88.9109	0	1	1	0	40	1	1	7	0.0859948
68	2.69	0	2	0	1	0	8	24	0	0	160	0	160	1	10	98.1413	0	0	1	0	26	0	0	26	0.0868352
87	165.04	0	1	0	1	1		46	0	0	160	1	80	0	2	59.1675	0	1	1	0	5	0	0	5	0.0975445
76	77.26	0	1	0	0	1	7	36	0	0	160	0	160	0	16	99.9871	1	1	0	0	29	1	0	28	0.0975469
82	84.18	0	1	1	1	1	9	4	1	1	120	0	120	0	4	100	1	1	1	0	5	1	0	5	0.0981362
82	46.5	0	1	0	1	1	8	22	0	0	160	1	120	0	3	82.5806	0	1	1	1	30	1	0	27	0.0987877
81	10.4	0	0	0	1	0	9	26	0	0	160	0	160	0	1	-581.92	0	0	0	0	5	0	0	1	0.114932
65	9.96	0	2	1	0	0	9	3	1	1	120	0	120	0	5	88.253	0	1	1	0	17	0	0	16	0.117363
76	4.14	0	1	1	1	0				0	160	0	160	0	2	39.6135	0	0	1	0	16	0	0	16	0.118155
74	91.26	0	2	0	1	0		17	0	0	160	1	80	0	3	59.9825	0	1		0	3	0	0	3	0.118305
71	0.85	0	1	0	0	0	8	81	0	0	160	0	160	0	10	98.8235	0	0	0	0	33	0	0	33	0.125447
78	130	0	2	1	0	1	7	85	0	0	160	1	80	0	2	92.0385	0	0	1	1	29	1	0	29	0.125598
81	13.5	0	1	0	0	1		8	1	1	80	0	80	0	1				1	0	8	0	0	6	0.127307
78	0.38	0	1	0	1	0	9	28	0	0	160	0	160	0	1	97.3684	1	1	0	0	25	0	0	2	0.130199
77	27.48	0	0	0	0	0	9	18	0	0	160	0	160	0	5	88.3916	0	1	1	0	10	1	0	8	0.133478
72	2.65	0	1	0	0	0	10	17	0	0	160	0	160	0					1	0	19	1	0	2	0.134137
83	1.21	0	0	0	1	0	7	53	0	0	160	1	80	0	6	99.1736	1	1	0	0	15	0	0	15	0.134155
78	7.92	0	1	1	1	0	9			0	160	0	160	0	1	94.9495	1	1	1	0	11	1	0	8	0.135197
79	13.62	0	1	0	1	0		10	1	1	120	0	120	0	1	6.17	0	0	1	1	1	1	0	1	0.136849
77	6.14	0	0	0	0	0	9	6	1	0	160	0	160	0	4	99.6743	0	0	1	0	39	0	0	33	0.137648
74	18.23	0	2	1	1	0	8	6	1	1	120	0	120	0	1	30.7735	1	1	1	0	13	0	0	13	0.138322
73	0.99	0	1	0	0	0	7	42	0	0	160	0	160	0	8	64.6465	1	0	0	0	14	1	0	8	0.143935
79	3.32	0	0	0	0	0	6	20	0	0	160	1	80	0	4	95.4819	1	1	1	0	15	1	0	15	0.157951
78	159	0	1	0	1	1	9	1	1	0	160	1	80	1	1	46.2264	1	1	1	1	14	1	1	12	0.158477
77	14.9	0	1	1	1	1	9	6	1	0	160	1	160	0					1	1	24	0	0	5	0.158991
69	49.7	0	1	0	1	0	9	6	1	1	120	0	120	0	3	94.8893	0	0	1	0	24	0	0	13	0.159932
70	27.35	0	1	0	1	0	6	14	0	0	160	1	120	0	12	98.7203	0	0	0	0	12	1	0	12	0.175687
77	25.54	0	1	0	0	0	8	27	0	1	120	0	120	0	8	94.9883	0	0	1	0	40	0	0	27	0.180399
83	2.61	0	1	0	1	0	8	26	0	0	160	0	160	0	15	100	1	1	0	0	24	0	0	24	0.180436
77	9.27	0	1	0	1	1		48	0	0	160	1	80	0	2	81.4455	0	1	1	0	48	0	0	38	0.18165
66	24.79	0	2	0	1	0				0	160	0	160	0	18	99.7983	1	1	1	0	36	0	0	28	0.182438
75	8.43	0	0	0	1	0	9	3	1	0	160	0	160	0		-31.79	0	0	1	0	6	0	0	3	0.185203
79	30.44	0	2	1	1	0		18	0	0	160	1	40	1	8	95.9593	0	0	0	0	58	0	0	58	0.188051
82	13.18	0	0	0	0	0	8	6	1	1	120	0	120	0	1	100	1	1	1	0	8	0	0	8	0.188478
82	8.42	0	0	0	0	0	9	10	1	0	160	0	160	0	2				1	0	19	0	0	17	0.189634
77	83.7	0	2	1	1	1	9	19	0	1	120	1	120	0	11	32.7718	1	1	1	1	9	0	0	6	0.193285
77	5.05	0	1	1	0	0	9	75	0	1	80	0	80	0	1	-101.98	1	1	1	0	15	0	0	3	0.193413
88	176.4	0	1	0	1	0		5	1	0	160	0	160	0	2	98.4014	0	0	1	0	12	0	0	6	0.196014
78	6.25	0	1	0	0	0	7	23	0	0	160	1	80	1	15	99.52	0	0	0	0	37	0	0	37	0.196613
78	1.48	0	1	0	0	0	9	50	0	1	80	0	80	0	6	97.973	1	1	0	0	13	0	0	6	0.197802
85	10.75	0	1	0	1	0		23	0	0	160	0	160	1	2	99.3488	0	0	0	0	3	1	1	2	0.201715
74	7.58	0	2	0	0	0	9	13	0	0	160	0	160	0	5	98.8127	0	0	1	0	35	0	0	20	0.202857
87	341.95	0	2	1	1	0		18	0	0	160	0	160	0	1	26.5828	0	0	1	0	3	0	0	1	0.205338
81	21.04	0	2	0	1	0		14	0	0	160	1	80	1	2	83.3175	1	0	0	0	19	1	0	1	0.205757
57	397.43	1	2	1	1	1	9	3	1	0	160	0	160	0	1	-65.1133	1	1	1	1	3	0	0	1	0.207595
81	46.86	0	2	1	1	0		20	0	0	160	1	120	0	1	50.7896	0	1	1	1	33	0	0	8	0.207725
82	30.3	0	1	1	1	1	9	16	0	0	160	1	120	0	1	22.9373	1	1	1	1	45	0	0	3	0.212235
85	2.79	0	1	1	1	0	9	11	1	0	160	0	160	0	4	40.5018	1	1	1	0	8	1	1	8	0.212347
80	35.13	0	1	0	0	0	8	80	0	0	160	1	40	0	17	97.8651	0	0	0	0	37	0	0	37	0.213538
86	9.72	0	1	0	1	0	9			1	120	0	120	0	1	92.9012	1	1	0	0	19	0	0	1	0.214227
80	3.24	0	1	0	0	0	9	32	0	0	160	0	160	0	1	69.4444	1	0	1	0	5	0	0	1	0.221963
81	10.22	0	1	0	0	0	6	40	0	0	160	1	120	0	6	98.9237	0	0	0	0	36	1	0	7	0.232971
79	40	0	1	0	0	0	8	31	0	0	160	0	160	0					1	0	19			5	0.233677
81	7.5	0	1	0	0	0	6	102	0	0	160	1	120	0	7	57.0667	0	1	1	0	38	1	0	38	0.233719
67	28.5	0	2	1	1	0	9	22	0	0	160	0	160	0	2	1.05263	1	1	1	0	11	0	0	5	0.235117
75	14.33	0	1	0	1	0				0	160	1	120	0	2	99.9302	0	0	0	0	29	0	0	29	0.23994
80	151.27	0	2	0	0	0	9			0	160	0	80	0					1	0	7	1	1	5	0.240738
80	8.6	0	0	0	0	1	10	25	0	1	80	1	40	1	1	-85.6977	1	1	1	0	15	0	0	7	0.242644
77	17.9	0	2	1	1	1	8	5	1	0	160	0	160	0	4	97.3743	0	0	0	0	4	0	0	4	0.244386
83	2.6	0	2	1	1	0	10	15	0	1	120	0	120	0	2	3.84615	1	1	1	0	22	0	0	7	0.245375
82	11.71	0	1	0	0	0	9	39	0	1	120	0	120	0	10	48.4202	1	1	1	0	25	0	0	25	0.245826
82	22.61	0	1	1	0	0	9	14	0	0	160	1	80	0	3	52.2335	0	1	1	0	7	0	0	3	0.252257
85	19.23	0	2	0	1	0		29	0	0	160	0	160	0					0	0	1	1	0	1	0.258295
83	14.52	0	1	0	0	0	9	6	1	0	160	0	160	0					1	0	18	0	0	3	0.258668
73	7.14	0	1	1	1	0	10	35	0	0	160	0	160	0	4	91.8767	1	1	1	0	26	0	0	21	0.26078
83	1.49	0	1	0	0	0	5	118	0	0	160	0	160	0	1	55.0336	1	0	0	0	4	1	0	1	0.262466
72	7.87	0	2	0	1	0		58	0	0	160	1	40	0	5	98.2211	0	0	0	0	56	1	0	56	0.2629
76	9.11	0	1	1	1	0	9	17	0	1	120	0	120	0	3	77.3875	0	1	1	0	12	0	0	12	0.264676
80	81.75	0	2	1	0	0	6	37	0	0	160	0	160	0	1	-38.104	1	1	1	0	3	1	0	1	0.270445
84	19.29	0	1	0	0	0	9	127	0	0	160	0	160	0	2	26.9051	1	1	0	0	9	0	0	2	0.271266
84	38.8	0	1	1	0	0	9	9	1	1	120	0	120	0	2	94.3557	0	0	1	1	14	0	0	13	0.275442
86	80.1	0	1	0	0	0	9	38	0	1	80	0	80	0	2	34.6816	1	1	1	0	43	0	0	14	0.281608
79	122	0	2	1	0	0	7	88	0	1	120	0	120	0	2	54.0984	0	1	1	0	34	0	0	19	0.282371
82	8.46	0	1	0	0	0				0	160	0	160	0	9	81.5603	1	0	1	0	18	0	0	17	0.284259
74	2.84	0	2	0	1	0	7	89	0	1	120	1	80	0	6	95.4225	0	0	0	0	6	1	0	2	0.293077
78	6.55	0	1	1	1	0		20	0	0	160	0	160	0	4	19.9539	0	0	1	0	13	0	0	12	0.294185
81	14.56	0	2	0	0	0	9	68	0	0	160	0	160	0	5	90.9341	0	0	1	0	49	0	0	27	0.295124
78	2.15	0	1	1	1	0				0	160	0	160	0	1	76.7442	1	0	0	0	9	1	0	1	0.295548
81	11.1	0	2	0	0	0	8	151	0	1	120	0	120	0	4	55.1351	0	1	0	0	24	0	0	24	0.296196
74	966	1	1	0	1	0		10	1	1	80	0	80	0					0	0	2			1	0.297947
85	8.88	0	1	1	0	0	9	44	0	0	160	0	160	0	19	90.991	0	0	0	0	21	0	0	21	0.299155
74	713.49	1	2	0	1	1	9	9	1	0	160	0	160	0	1	1.40997	1	1	0	1	4	0	0	2	0.302812
86	11.15	0	1	0	0	0	9	54	0	0	160	0	160	1	3	99.8206	0	0	1	0	14	1	1	2	0.302863
86	4.55	0	1	0	0	0		19	0	0	160	0	160	0	1	48.3517	0	0	1	1	18	1	0	3	0.304935
77	32.35	0	1	1	1	0	10	60	0	0	160	0	160	0	1	7.41886	0	0	0	0	5	1	0	2	0.311157
84	21.19	0	0	1	1	0	9	30	0	0	160	1	80	0	3				1	0	27	1	1	19	0.311234
87	29.56	0	1	0	0	0	9	21	0	0	160	0	160	0	2	97.6996	1	1	1	0	21	0	0	21	0.312082
78	39.04	0	1	0	1	0	9	8	1	0	160	1	80	0	6	87.4232	0	1	1	0	47	0	0	24	0.313522
90	65.61	0	2	0	1	0		36	0	0	160	0	160	0	5	74.135	1	0	1	0	16	0	0	5	0.316862
76	177	0	2	1	1	0	9	15	0	0	160	0	160	0	1		1	1	1	1	8	0	0	3	0.318949
87	3.44	0	1	0	0	0	6			1	40	0	40	0	1				1	0	22	0	0	3	0.320424
84	72.38	0	2	0	0	0	9	15	0	0	160	1	40	0	5	97.3197	0	0	1	0	17	0	0	16	0.321996
81	43.2	0	2	1	0	0	9	3	1	1	120	0	120	0	1	-168.519	1	1	1	1	8	0	0	1	0.337394
86	4.31	0	1	0	0	0	8	26	0	0	160	0	160	0					0	0	1	0	0	1	0.346232
83	44.98	0	1	0	1	0	8	10	1	0	160	0	160	0	1	-47.1988	1	1	1	0	3	0	0	1	0.347526
75	22.3	0	1	0	0	0	9	14	0	0	160	1	120	0	4	1.56951	1	1	1	1	17	1	1	17	0.373659
91	20.91	0	1	0	0	0	10	18	0	0	160	1	80	0	2	86.8006	0	1	0	0	13	1	1	2	0.377825
74	84.77	1	0	1	1	1	8	22	0	0	160	0	160	0	11	99.4692	1	1	1	0	31	0	0	18	0.377906
88	3.06	0	1	0	0	0	9	37	0	0	160	0	160	0	4	92.1569	1	1	0	1	4	0	0	4	0.378702
82	58.91	0	1	1	1	0		4	1	0	160	0	160	0	2	10.4566	0	0	1	0	11	0	0	1	0.381073
82	7.13	0	1	0	1	0	8	9	1	1	120	1	120	0	1	-7.43338	1	1	1	1	27	1	0	3	0.387342
88	7.49	0	1	0	0	1	9			0	160	0	160	0	3	30.9746	0	0	0	0	11	0	0	11	0.391717
92	139.1	0	2	0	0	0		8	1	0	160	0	160	0	4				1	0	16	0	0	6	0.42857
88	46	0	1	1	1	0	10	13	0	1	120	1	80	0	7	99.3696	0	0	1	0	34	1	0	32	0.440732
65	2.75	1	2	0	1	0	9	13	0	0	160	1	80	0	1	96.7273	0	0	0	1	4	0	0	1	0.557259
80	15.4	1	0	1	1	0	9	65	0	0	160	0	160	0	5	89.1558	1	0	0	0	9	0	0	9	0.66091
